# Supplementary material for: Multiple Criteria Optimization (MCO): A gene selection deterministic tool in RStudio
Source: PLoS One. 2022 Jan 27;17(1):e0262890. doi: 10.1371/journal.pone.0262890 (PMC8794188; doi:10.1371/journal.pone.0262890)
Supplement: S1 File — (ZIP) [file pone.0262890.s001.zip]

Archive with 2 entries (2 files):
- Supporting Information.pdf
- Supporting Information.tex
