# Supplementary material for: Multiple Criteria Optimization (MCO): A gene selection deterministic tool in RStudio
Source: PLoS One. 2022 Jan 27;17(1):e0262890. doi: 10.1371/journal.pone.0262890 (PMC8794188; doi:10.1371/journal.pone.0262890)
Supplement: S1 File — (ZIP) [file pone.0262890.s001.zip › Supporting Information.tex]

% Template for PLoS
% Version 3.5 March 2018
%
% % % % % % % % % % % % % % % % % % % % % %
%
% -- IMPORTANT NOTE
%
% This template contains comments intended 
% to minimize problems and delays during our production 
% process. Please follow the template instructions
% whenever possible.
%
% % % % % % % % % % % % % % % % % % % % % % % 
%
% Once your paper is accepted for publication, 
% PLEASE REMOVE ALL TRACKED CHANGES in this file 
% and leave only the final text of your manuscript. 
% PLOS recommends the use of latexdiff to track changes during review, as this will help to maintain a clean tex file.
% Visit https://www.ctan.org/pkg/latexdiff?lang=en for info or contact us at latex@plos.org.
%
%
% There are no restrictions on package use within the LaTeX files except that 
% no packages listed in the template may be deleted.
%
% Please do not include colors or graphics in the text.
%
% The manuscript LaTeX source should be contained within a single file (do not use \input, \externaldocument, or similar commands).
%
% % % % % % % % % % % % % % % % % % % % % % %
%
% -- FIGURES AND TABLES
%
% Please include tables/figure captions directly after the paragraph where they are first cited in the text.
%
% DO NOT INCLUDE GRAPHICS IN YOUR MANUSCRIPT
% - Figures should be uploaded separately from your manuscript file. 
% - Figures generated using LaTeX should be extracted and removed from the PDF before submission. 
% - Figures containing multiple panels/subfigures must be combined into one image file before submission.
% For figure citations, please use "Fig" instead of "Figure".
% See http://journals.plos.org/plosone/s/figures for PLOS figure guidelines.
%
% Tables should be cell-based and may not contain:
% - spacing/line breaks within cells to alter layout or alignment
% - do not nest tabular environments (no tabular environments within tabular environments)
% - no graphics or colored text (cell background color/shading OK)
% See http://journals.plos.org/plosone/s/tables for table guidelines.
%
% For tables that exceed the width of the text column, use the adjustwidth environment as illustrated in the example table in text below.
%
% % % % % % % % % % % % % % % % % % % % % % % %
%
% -- EQUATIONS, MATH SYMBOLS, SUBSCRIPTS, AND SUPERSCRIPTS
%
% IMPORTANT
% Below are a few tips to help format your equations and other special characters according to our specifications. For more tips to help reduce the possibility of formatting errors during conversion, please see our LaTeX guidelines at http://journals.plos.org/plosone/s/latex
%
% For inline equations, please be sure to include all portions of an equation in the math environment.  For example, x$^2$ is incorrect; this should be formatted as $x^2$ (or $\mathrm{x}^2$ if the romanized font is desired).
%
% Do not include text that is not math in the math environment. For example, CO2 should be written as CO\textsubscript{2} instead of CO$_2$.
%
% Please add line breaks to long display equations when possible in order to fit size of the column. 
%
% For inline equations, please do not include punctuation (commas, etc) within the math environment unless this is part of the equation.
%
% When adding superscript or subscripts outside of brackets/braces, please group using {}.  For example, change "[U(D,E,\gamma)]^2" to "{[U(D,E,\gamma)]}^2". 
%
% Do not use \cal for caligraphic font.  Instead, use \mathcal{}
%
% % % % % % % % % % % % % % % % % % % % % % % % 
%
% Please contact latex@plos.org with any questions.
%
% % % % % % % % % % % % % % % % % % % % % % % %

\documentclass[10pt,letterpaper]{article}
\usepackage[top=0.85in,left=2.75in,footskip=0.75in]{geometry}

% amsmath and amssymb packages, useful for mathematical formulas and symbols
\usepackage{amsmath,amssymb}

% Use adjustwidth environment to exceed column width (see example table in text)
\usepackage{changepage}

% Use Unicode characters when possible
\usepackage[utf8x]{inputenc}

% textcomp package and marvosym package for additional characters
\usepackage{textcomp,marvosym}

% cite package, to clean up citations in the main text. Do not remove.
\usepackage{cite}

% Use nameref to cite supporting information files (see Supporting Information section for more info)
\usepackage{nameref,hyperref}

% line numbers
\usepackage[right]{lineno}

% ligatures disabled
\usepackage{microtype}
\DisableLigatures[f]{encoding = *, family = * }

% color can be used to apply background shading to table cells only
\usepackage[table]{xcolor}

% array package and thick rules for tables
\usepackage{array}

\usepackage[]{algorithm2e}

% create "+" rule type for thick vertical lines
\newcolumntype{+}{!{\vrule width 2pt}}

% create \thickcline for thick horizontal lines of variable length
\newlength\savedwidth
\newcommand\thickcline[1]{%
  \noalign{\global\savedwidth\arrayrulewidth\global\arrayrulewidth 2pt}%
  \cline{#1}%
  \noalign{\vskip\arrayrulewidth}%
  \noalign{\global\arrayrulewidth\savedwidth}%
}

% \thickhline command for thick horizontal lines that span the table
\newcommand\thickhline{\noalign{\global\savedwidth\arrayrulewidth\global\arrayrulewidth 2pt}%
\hline
\noalign{\global\arrayrulewidth\savedwidth}}


% Remove comment for double spacing
%\usepackage{setspace} 
%\doublespacing

% Text layout
\raggedright
\setlength{\parindent}{0.5cm}
\textwidth 5.25in 
\textheight 8.75in

% Bold the 'Figure #' in the caption and separate it from the title/caption with a period
% Captions will be left justified
\usepackage[aboveskip=1pt,labelfont=bf,labelsep=period,justification=raggedright,singlelinecheck=off]{caption}
\renewcommand{\figurename}{Fig}

% Use the PLoS provided BiBTeX style
\bibliographystyle{plos2015}

% Remove brackets from numbering in List of References
\makeatletter
\renewcommand{\@biblabel}[1]{\quad#1.}
\makeatother


\usepackage{multirow}
\usepackage{longtable}

% Header and Footer with logo
\usepackage{lastpage,fancyhdr,graphicx}
\usepackage{epstopdf}
%\pagestyle{myheadings}
\pagestyle{fancy}
\fancyhf{}
%\setlength{\headheight}{27.023pt}
%\lhead{\includegraphics[width=2.0in]{PLOS-submission.eps}}
\rfoot{\thepage/\pageref{LastPage}}
\renewcommand{\headrulewidth}{0pt}
\renewcommand{\footrule}{\hrule height 2pt \vspace{2mm}}
\fancyheadoffset[L]{2.25in}
\fancyfootoffset[L]{2.25in}
\lfoot{\today}

%% Include all macros below

\newcommand{\lorem}{{\bf LOREM}}
\newcommand{\ipsum}{{\bf IPSUM}}


%% END MACROS SECTION


\begin{document}
\vspace*{0.2in}

% Title must be 250 characters or less.
\begin{flushleft}
{\Large
\textbf\newline{Supporting Information- Multiple Criteria Optimization (MCO): a gene selection deterministic tool in RStudio} % Please use "sentence case" for title and headings (capitalize only the first word in a title (or heading), the first word in a subtitle (or subheading), and any proper nouns).
}
\newline
% Insert author names, affiliations and corresponding author email (do not include titles, positions, or degrees).
\\
Isis Narváez-Bandera\textsuperscript{1},
Deiver Suárez-Gómez\textsuperscript{1},
Clara E. Isaza\textsuperscript{1,2,3,4},
Mauricio Cabrera-Ríos\textsuperscript{1,5*}
\\
\bigskip
\textbf{1} Bioengineering Graduate Program, The Applied Optimization Group, University of Puerto Rico-Mayagüez, Mayagüez 00681, Puerto Rico
\\
\textbf{2} Public Health Program, Ponce Health Sciences University, Ponce 00732, Puerto Rico
\\
\textbf{3}
Basic Sciences Department, Ponce Health Sciences University, Ponce 00732, Puerto Rico
\\
\textbf{4} Biology Department, University of Puerto Rico-Mayagüez, Mayagüez 00681, Puerto Rico
\\
\textbf{5} Industrial Engineering Department, The Applied Optimization Group, University of Puerto Rico-Mayagüez, Mayagüez 00681, Puerto Rico
\\
\bigskip

% Use the asterisk to denote corresponding authorship and provide email address in note below.
* mauricio.cabrera1@upr.edu   

\end{flushleft}


\section*{Comparative Study: MCO Vs CFS, IG and eBayes gene selection methods}

In this section, a comparative study on classification accuracy performance, dispersion, and parsimony was performed, including MCO and three well-established gene selection methods: Correlation-based Feature Selection (CFS) ~\cite{bib1}, Information Gain (IG) ~\cite{bib2}, and eBayes ~\cite{bib3}. These methods were selected based on their ability to work with large data dimensionality:
\begin{itemize}
	\item Correlation-based Feature Selection (CFS) 
	Assesses a subset of genes depending on a correlation measure with the class according to a heuristic search strategy such as greedy hill climbing and best first ~\cite{bib1}. It is expected that genes within the selected subsets meet the following two characteristics: first, to be highly predictive for the class, and second to have no correlation between them. This study selected every subset with a complete set and with 10-fold cross-validation (CV) form using WEKA software ~\cite{bib4}.
	\item Information Gain (IG)
	IG is the expected reduction in entropy on the groups formed by the genes. It gives an ordered ranking for all the genes comparing the entropy before and after one split, and a threshold -selected by the analyst- is needed for choosing those genes with the highest information gain ~\cite{bib2}. In this study, IG was implemented using the information.gain function from FSelector R package ~\cite{bib5}. For each dataset, whenever possible, four cutoff values were evaluated according to the weights obtained. 
	\item eBayes: 
	Given a linear model, compute t-statistic, F-statistic, and log-odds of differential expression by empirical Bayes moderation of the standard errors towards a common value [3]. For the implementation, the eBayes function from limma R package ~\cite{bib6} was used.
\end{itemize}

Classification accuracy was measured through five classification methods, which commonly differ in results: Support Vector Machines (SVM) ~\cite{bib7}, K- Nearest Neighbors (KNN) ~\cite{bib8}, treebag ~\cite{bib9}, Linear Discriminant Analysis (LDA) ~\cite{bib10} and Random Forest (RFs) ~\cite{bib11}. To improve the model error estimate, a 10-fold CV was performed in all classifiers. The trainControl function from caret R package ~\cite{bib12} was used for CV purposes. We used the method "repeatedcv" as well as 10 for the number of folds or number of resampling iterations and 3 for the repeats parameter. Finally, fitting predictive models was performed with the train function from the caret R package with different tuning parameters. Specifically, for the SVM implementation, we used the tuneGrid parameter for variation of the sigma value (from 0 to 0.9) and the C regularization constant (from 0 to 2.5). Similarly, for the RF implementation, we used the tuneGrid parameter for variation of the mtry value. For KNN, LDA, and treebag, the train function was used with default parameters. Finally, MCO was carried out using ten frontiers, as advocated by our research group. 
The four gene selection methods were then assessed in three responses: classification accuracy, classification dispersion, and parsimony of the final selection (number of genes selected by the method). These three responses were assessed across the five classification methods, and parameter variation for each method, using the four databases for Parkinson´s Disease presented in the main body of the manuscript (GSE99039, GSE18838, GSE19587, and GSE57475) (Supplementary Table~\ref{MCOvsFS}).

\begin{table}[!ht]
	\begin{adjustwidth}{-2.25in}{0in}  
		\centering
		\caption{
			{\bf Gene selection techniques through classification methods}}
\resizebox{7.5in}{!}{
	\begin{tabular}{clllllllllllll}
		\multicolumn{1}{l}{} &  & \multicolumn{3}{c}{\cellcolor[HTML]{DDEBF7}57475: 101 Samples   Training} & \multicolumn{3}{c}{\cellcolor[HTML]{5B9BD5}18838:   20 Samples Training} & \multicolumn{3}{c}{\cellcolor[HTML]{DDEBF7}19587: 16 Samples Training} & \multicolumn{3}{c}{\cellcolor[HTML]{5B9BD5}99039:   308 Samples Training} \\
		\rowcolor[HTML]{5B9BD5} 
		\multicolumn{1}{l}{\cellcolor[HTML]{5B9BD5}\textbf{Classifiers}} & \multicolumn{1}{c}{\cellcolor[HTML]{5B9BD5}\textbf{FS}} & \cellcolor[HTML]{DDEBF7} & \cellcolor[HTML]{DDEBF7}\# predictors & \cellcolor[HTML]{DDEBF7}Accuracy: &  & \# predictors & Accuracy: & \cellcolor[HTML]{DDEBF7} & \cellcolor[HTML]{DDEBF7}\# predictors & \cellcolor[HTML]{DDEBF7}Accuracy: &  & \# predictors & Accuracy: \\
		\cellcolor[HTML]{548235} & \cellcolor[HTML]{C6E0B4}MCO & \cellcolor[HTML]{C6E0B4}10 Frontier & 42 & \ 0.731707317 & \cellcolor[HTML]{C6E0B4}10 Frontier & 68 & 0.75 & \cellcolor[HTML]{C6E0B4}10 Frontier & 47 & 0.6666667 & \cellcolor[HTML]{C6E0B4}10 Frontier & 24 & 0.5846154 \\
		\cellcolor[HTML]{548235} & \cellcolor[HTML]{FFE699} & \cellcolor[HTML]{FFE699}Full & 24 & \ 0.707317073 & \cellcolor[HTML]{FFE699}Full & 62 & 0.875 & \cellcolor[HTML]{FFE699}Full & 69 & 0.83333 & \cellcolor[HTML]{FFE699}Full & 98 & 0.7076923 \\
		\cellcolor[HTML]{548235} & \multirow{-2}{*}{\cellcolor[HTML]{FFE699}CFS} & \cellcolor[HTML]{FFE699}CV\_10fold & 123 & \ 0.80487 & \cellcolor[HTML]{FFE699}CV\_10fold & 311 & 0.75 & \cellcolor[HTML]{FFE699}CV\_10fold & 278 & 0.8333 & \cellcolor[HTML]{FFE699}CV\_10fold & 417 & 0.6384 \\
		\cellcolor[HTML]{548235} & \cellcolor[HTML]{F4B084} & \cellcolor[HTML]{F4B084}Corr: 0.05 & 27 & \ 0.707317073 & \cellcolor[HTML]{F4B084}Corr:0.4 & 36 & 0.5 & \cellcolor[HTML]{F4B084}Corr:0.6 & 4 & 0.66666 & \cellcolor[HTML]{F4B084}Corr:0.035 & 22 & 0.6230769 \\
		\cellcolor[HTML]{548235} & \cellcolor[HTML]{F4B084} & \cellcolor[HTML]{F4B084} & NA & \ NA & \cellcolor[HTML]{F4B084}Corr:0.3 & 142 & 0.75 & \cellcolor[HTML]{F4B084}Corr:0.5 & 14 & 0.83333 & \cellcolor[HTML]{F4B084}Corr:0.03 & 65 & 0.6076923 \\
		\cellcolor[HTML]{548235} & \cellcolor[HTML]{F4B084} & \cellcolor[HTML]{F4B084} & NA & \ NA & \cellcolor[HTML]{F4B084}Corr:0.2 & 1444 & 0.625 & \cellcolor[HTML]{F4B084}Corr:0.4 & 31 & 1 & \cellcolor[HTML]{F4B084}Corr:0.02 & 477 & 0.6307692 \\
		\cellcolor[HTML]{548235} & \multirow{-4}{*}{\cellcolor[HTML]{F4B084}IG} & \cellcolor[HTML]{F4B084} & NA & \ NA & \cellcolor[HTML]{F4B084}Corr:0.1 & 1573 & 0.625 & \cellcolor[HTML]{F4B084}Corr:0.3 & 336 & 0.666666 & \cellcolor[HTML]{F4B084}Corr:0.01 & 523 & 0.6230769 \\
		\cellcolor[HTML]{548235} & \cellcolor[HTML]{BDD7EE} & \cellcolor[HTML]{BDD7EE}PV:0.99998 & 25143 & \ stack overflow & \cellcolor[HTML]{BDD7EE}PV:0.09 & 127 & 0.75 & \cellcolor[HTML]{BDD7EE}PV:0.23 & 267 & 0.83333 & \cellcolor[HTML]{BDD7EE}PV:0.01 & 350 & 0.6153846 \\
		\cellcolor[HTML]{548235} & \cellcolor[HTML]{BDD7EE} & \cellcolor[HTML]{BDD7EE} & NA & \ NA & \cellcolor[HTML]{BDD7EE}PV:0.1 & 276 & 0.75 & \cellcolor[HTML]{BDD7EE}PV:0.24 & 309 & 0.66666 & \cellcolor[HTML]{BDD7EE}PV:0.05 & 954 & 0.5307692 \\
		\cellcolor[HTML]{548235} & \cellcolor[HTML]{BDD7EE} & \cellcolor[HTML]{BDD7EE} & NA & \ NA & \cellcolor[HTML]{BDD7EE}PV:0.15 & 1439 & 0.625 & \cellcolor[HTML]{BDD7EE}PV:0.25 & 346 & 0.666666 & \cellcolor[HTML]{BDD7EE}PV:0.09 & 1425 & 0.5307692 \\
		\multirow{-11}{*}{\cellcolor[HTML]{548235}SVM} & \multirow{-4}{*}{\cellcolor[HTML]{BDD7EE}ebayes} & \cellcolor[HTML]{BDD7EE} & NA & \ NA & \cellcolor[HTML]{BDD7EE}PV:0.2 & 2494 & 0.625 & \cellcolor[HTML]{BDD7EE}PV:0.26 & 1317 & 0.5 & \cellcolor[HTML]{BDD7EE}PV:0.1 & 1497 & 0.5307692 \\
		\cellcolor[HTML]{8EA9DB} & \cellcolor[HTML]{C6E0B4}MCO & \cellcolor[HTML]{C6E0B4} & 42 & 0.609756098 & \cellcolor[HTML]{C6E0B4}10 Frontier & 68 & 0.5 & \cellcolor[HTML]{C6E0B4}10 Frontier & 47 & 0.5 & \cellcolor[HTML]{C6E0B4}10 Frontier & 24 & 0.5692308 \\
		\cellcolor[HTML]{8EA9DB} & \cellcolor[HTML]{FFE699} & \cellcolor[HTML]{FFE699}Full & 24 & 0.756097561 & \cellcolor[HTML]{FFE699}Full & 62 & 0.625 & \cellcolor[HTML]{FFE699}Full & 69 & 0.8333333 & \cellcolor[HTML]{FFE699}Full & 98 & 0.6615385 \\
		\cellcolor[HTML]{8EA9DB} & \multirow{-2}{*}{\cellcolor[HTML]{FFE699}CFS} & \cellcolor[HTML]{FFE699}CV\_10fold & 123 & 0.658536585 & \cellcolor[HTML]{FFE699}CV\_10fold & 311 & 0.5 & \cellcolor[HTML]{FFE699}CV\_10fold & 278 & 0.8333333 & \cellcolor[HTML]{FFE699}CV\_10fold & 417 & 0.6846154 \\
		\cellcolor[HTML]{8EA9DB} & \cellcolor[HTML]{F4B084} & \cellcolor[HTML]{F4B084}Corr: 0.05 & 27 & 0.658536585 & \cellcolor[HTML]{F4B084}Corr:0.4 & 36 & 0.5 & \cellcolor[HTML]{F4B084}Corr:0.6 & 4 & 0.5 & \cellcolor[HTML]{F4B084}Corr:0.035 & 22 & 0.6230769 \\
		\cellcolor[HTML]{8EA9DB} & \cellcolor[HTML]{F4B084} & \cellcolor[HTML]{F4B084} & NA & NA & \cellcolor[HTML]{F4B084}Corr:0.3 & 142 & 0.5 & \cellcolor[HTML]{F4B084}Corr:0.5 & 14 & 0.5 & \cellcolor[HTML]{F4B084}Corr:0.03 & 65 & 0.5769231 \\
		\cellcolor[HTML]{8EA9DB} & \cellcolor[HTML]{F4B084} & \cellcolor[HTML]{F4B084} & NA & NA & \cellcolor[HTML]{F4B084}Corr:0.2 & 1444 & 0.5 & \cellcolor[HTML]{F4B084}Corr:0.4 & 31 & 0.833333 & \cellcolor[HTML]{F4B084}Corr:0.02 & 477 & 0.5923077 \\
		\cellcolor[HTML]{8EA9DB} & \multirow{-4}{*}{\cellcolor[HTML]{F4B084}IG} & \cellcolor[HTML]{F4B084} & NA & NA & \cellcolor[HTML]{F4B084}Corr:0.1 & 1573 & 0.5 & \cellcolor[HTML]{F4B084}Corr:0.3 & 336 & 0.5 & \cellcolor[HTML]{F4B084}Corr:0.01 & 523 & 0.6 \\
		\cellcolor[HTML]{8EA9DB} & \cellcolor[HTML]{BDD7EE} & \cellcolor[HTML]{BDD7EE}0.99998 & 25143 & stack overflow & \cellcolor[HTML]{BDD7EE}PV:0.09 & 127 & 0.5 & \cellcolor[HTML]{BDD7EE}PV:0.23 & 267 & 0.6666667 & \cellcolor[HTML]{BDD7EE}PV:0.01 & 350 & 0.5538462 \\
		\cellcolor[HTML]{8EA9DB} & \cellcolor[HTML]{BDD7EE} & \cellcolor[HTML]{BDD7EE} & NA & NA & \cellcolor[HTML]{BDD7EE}PV:0.1 & 276 & 0.5 & \cellcolor[HTML]{BDD7EE}PV:0.24 & 309 & 0.6666667 & \cellcolor[HTML]{BDD7EE}PV:0.05 & 954 & 0.6538462 \\
		\cellcolor[HTML]{8EA9DB} & \cellcolor[HTML]{BDD7EE} & \cellcolor[HTML]{BDD7EE} & NA & NA & \cellcolor[HTML]{BDD7EE}PV:0.15 & 1439 & 0.5 & \cellcolor[HTML]{BDD7EE}PV:0.25 & 346 & 0.6666667 & \cellcolor[HTML]{BDD7EE}PV:0.09 & 1425 & 0.6 \\
		\multirow{-11}{*}{\cellcolor[HTML]{8EA9DB}KNN} & \multirow{-4}{*}{\cellcolor[HTML]{BDD7EE}ebayes} & \cellcolor[HTML]{BDD7EE} & NA & NA & \cellcolor[HTML]{BDD7EE}PV:0.2 & 2494 & 0.5 & \cellcolor[HTML]{BDD7EE}PV:0.26 & 1317 & 0.6666667 & \cellcolor[HTML]{BDD7EE}PV:0.1 & 1497 & 0.6461538 \\
		\cellcolor[HTML]{BDD7EE} & \cellcolor[HTML]{C6E0B4}MCO & \cellcolor[HTML]{C6E0B4} & 42 & 0.56097561 & \cellcolor[HTML]{C6E0B4}10 Frontier & 68 & \ 0.625 & \cellcolor[HTML]{C6E0B4}10 Frontier & 47 & 0.5 & \cellcolor[HTML]{C6E0B4}10 Frontier & 24 & 0.6384615 \\
		\cellcolor[HTML]{BDD7EE} & \cellcolor[HTML]{FFE699} & \cellcolor[HTML]{FFE699}Full & 24 & 0.682926829 & \cellcolor[HTML]{FFE699}Full & 62 & \ 0.5 & \cellcolor[HTML]{FFE699}Full & 69 & 0.6666667 & \cellcolor[HTML]{FFE699}Full & 98 & 0.6923077 \\
		\cellcolor[HTML]{BDD7EE} & \multirow{-2}{*}{\cellcolor[HTML]{FFE699}CFS} & \cellcolor[HTML]{FFE699}CV\_10fold & 123 & 0.780487805 & \cellcolor[HTML]{FFE699}CV\_10fold & 311 & 0.375 & \cellcolor[HTML]{FFE699}CV\_10fold & 278 & 0.6666666 & \cellcolor[HTML]{FFE699}CV\_10fold & 417 & 0.7 \\
		\cellcolor[HTML]{BDD7EE} & \cellcolor[HTML]{F4B084} & \cellcolor[HTML]{F4B084}Corr: 0.05 & 27 & 0.731707317 & \cellcolor[HTML]{F4B084}Corr:0.4 & 36 & 0.75 & \cellcolor[HTML]{F4B084}Corr:0.6 & 4 & 1 & \cellcolor[HTML]{F4B084}Corr:0.035 & 22 & 0.6230769 \\
		\cellcolor[HTML]{BDD7EE} & \cellcolor[HTML]{F4B084} & \cellcolor[HTML]{F4B084} & NA & NA & \cellcolor[HTML]{F4B084}Corr:0.3 & 142 & 0.375 & \cellcolor[HTML]{F4B084}Corr:0.5 & 14 & 0.6666667 & \cellcolor[HTML]{F4B084}Corr:0.03 & 65 & 0.6307692 \\
		\cellcolor[HTML]{BDD7EE} & \cellcolor[HTML]{F4B084} & \cellcolor[HTML]{F4B084} & NA & NA & \cellcolor[HTML]{F4B084}Corr:0.2 & 1444 & 0.5 & \cellcolor[HTML]{F4B084}Corr:0.4 & 31 & 0.8333333 & \cellcolor[HTML]{F4B084}Corr:0.02 & 477 & 0.6538462 \\
		\cellcolor[HTML]{BDD7EE} & \multirow{-4}{*}{\cellcolor[HTML]{F4B084}IG} & \cellcolor[HTML]{F4B084} & NA & NA & \cellcolor[HTML]{F4B084}Corr:0.1 & 1573 & 0.5 & \cellcolor[HTML]{F4B084}Corr:0.3 & 336 & 0.6666667 & \cellcolor[HTML]{F4B084}Corr:0.01 & 523 & 0.6153846 \\
		\cellcolor[HTML]{BDD7EE} & \cellcolor[HTML]{BDD7EE} & \cellcolor[HTML]{BDD7EE}PV:0.99998 & 25143 & stack overflow & \cellcolor[HTML]{BDD7EE}PV:0.09 & 127 & 0.375 & \cellcolor[HTML]{BDD7EE}PV:0.23 & 267 & 0.8333333 & \cellcolor[HTML]{BDD7EE}PV:0.01 & 350 & 0.6461538 \\
		\cellcolor[HTML]{BDD7EE} & \cellcolor[HTML]{BDD7EE} & \cellcolor[HTML]{BDD7EE} & NA & NA & \cellcolor[HTML]{BDD7EE}PV:0.1 & 276 & 0.375 & \cellcolor[HTML]{BDD7EE}PV:0.24 & 309 & 0.8333333 & \cellcolor[HTML]{BDD7EE}PV:0.05 & 954 & 0.6153846 \\
		\cellcolor[HTML]{BDD7EE} & \cellcolor[HTML]{BDD7EE} & \cellcolor[HTML]{BDD7EE} & NA & NA & \cellcolor[HTML]{BDD7EE}PV:0.15 & 1439 & 0.625 & \cellcolor[HTML]{BDD7EE}PV:0.25 & 346 & 0.8333333 & \cellcolor[HTML]{BDD7EE}PV:0.09 & 1425 & 0.6153846 \\
		\multirow{-11}{*}{\cellcolor[HTML]{BDD7EE}treebag} & \multirow{-4}{*}{\cellcolor[HTML]{BDD7EE}ebayes} & \cellcolor[HTML]{BDD7EE} & NA & NA & \cellcolor[HTML]{BDD7EE}PV:0.2 & 2494 & 0.5 & \cellcolor[HTML]{BDD7EE}PV:0.26 & 1317 & 0.8333333 & \cellcolor[HTML]{BDD7EE}PV:0.1 & 1497 & 0.6153846 \\
		\cellcolor[HTML]{A9D08E} & \cellcolor[HTML]{C6E0B4}MCO & \cellcolor[HTML]{C6E0B4} & 42 & 0.536585366 & \cellcolor[HTML]{C6E0B4}10 Frontier & 68 & 0.625 & \cellcolor[HTML]{C6E0B4}10 Frontier & 47 & 0.6666667 & \cellcolor[HTML]{C6E0B4}10 Frontier & 24 & 0.661538 \\
		\cellcolor[HTML]{A9D08E} & \cellcolor[HTML]{FFE699} & \cellcolor[HTML]{FFE699}Full & 24 & 0.682926829 & \cellcolor[HTML]{FFE699}Full & 62 & 0.875 & \cellcolor[HTML]{FFE699}Full & 69 & 0.8333333 & \cellcolor[HTML]{FFE699}Full & 98 & 0.61538 \\
		\cellcolor[HTML]{A9D08E} & \multirow{-2}{*}{\cellcolor[HTML]{FFE699}CFS} & \cellcolor[HTML]{FFE699}CV\_10fold & 123 & 0.536585366 & \cellcolor[HTML]{FFE699}CV\_10fold & 311 & 0.875 & \cellcolor[HTML]{FFE699}CV\_10fold & 278 & 1 & \cellcolor[HTML]{FFE699}CV\_10fold & 417 & 0.6 \\
		\cellcolor[HTML]{A9D08E} & \cellcolor[HTML]{F4B084} & \cellcolor[HTML]{F4B084}Corr: 0.05 & 27 & 0.6585366 & \cellcolor[HTML]{F4B084}Corr:0.4 & 36 & 0.625 & \cellcolor[HTML]{F4B084}Corr:0.6 & 4 & 1 & \cellcolor[HTML]{F4B084}Corr:0.035 & 22 & 0.615384 \\
		\cellcolor[HTML]{A9D08E} & \cellcolor[HTML]{F4B084} & \cellcolor[HTML]{F4B084} & NA & NA & \cellcolor[HTML]{F4B084}Corr:0.3 & 142 & 0.5 & \cellcolor[HTML]{F4B084}Corr:0.5 & 14 & 0.1666667 & \cellcolor[HTML]{F4B084}Corr:0.03 & 65 & 0.653846 \\
		\cellcolor[HTML]{A9D08E} & \cellcolor[HTML]{F4B084} & \cellcolor[HTML]{F4B084} & NA & NA & \cellcolor[HTML]{F4B084}Corr:0.2 & 1444 & 0.5 & \cellcolor[HTML]{F4B084}Corr:0.4 & 31 & 0.5 & \cellcolor[HTML]{F4B084}Corr:0.02 & 477 & 0.6615384 \\
		\cellcolor[HTML]{A9D08E} & \multirow{-4}{*}{\cellcolor[HTML]{F4B084}IG} & \cellcolor[HTML]{F4B084} & NA & NA & \cellcolor[HTML]{F4B084}Corr:0.1 & 1573 & 0.5 & \cellcolor[HTML]{F4B084}Corr:0.3 & 336 & 0.8333333 & \cellcolor[HTML]{F4B084}Corr:0.01 & 523 & 0.638461 \\
		\cellcolor[HTML]{A9D08E} & \cellcolor[HTML]{BDD7EE} & \cellcolor[HTML]{BDD7EE}PV:0.99998 & 25143 & stack overflow & \cellcolor[HTML]{BDD7EE}PV:0.09 & 127 & 0.75 & \cellcolor[HTML]{BDD7EE}PV:0.23 & 267 & 0.8333333 & \cellcolor[HTML]{BDD7EE}PV:0.01 & 350 & 0.5153846 \\
		\cellcolor[HTML]{A9D08E} & \cellcolor[HTML]{BDD7EE} & \cellcolor[HTML]{BDD7EE} & NA & NA & \cellcolor[HTML]{BDD7EE}PV:0.1 & 276 & 0.75 & \cellcolor[HTML]{BDD7EE}PV:0.24 & 309 & 0.8333333 & \cellcolor[HTML]{BDD7EE}PV:0.05 & 954 & 0.6846154 \\
		\cellcolor[HTML]{A9D08E} & \cellcolor[HTML]{BDD7EE} & \cellcolor[HTML]{BDD7EE} & NA & NA & \cellcolor[HTML]{BDD7EE}PV:0.15 & 1439 & 0.5 & \cellcolor[HTML]{BDD7EE}PV:0.25 & 346 & 0.8333333 & \cellcolor[HTML]{BDD7EE}PV:0.09 & 1425 & 0.5538462 \\
		\multirow{-11}{*}{\cellcolor[HTML]{A9D08E}LDA} & \multirow{-4}{*}{\cellcolor[HTML]{BDD7EE}ebayes} & \cellcolor[HTML]{BDD7EE} & NA & NA & \cellcolor[HTML]{BDD7EE}PV:0.2 & 2494 & 0.5 & \cellcolor[HTML]{BDD7EE}PV:0.26 & 1317 & 0.8333333 & \cellcolor[HTML]{BDD7EE}PV:0.1 & 1497 & 0.6923077 \\
		\cellcolor[HTML]{9BC2E6} & \cellcolor[HTML]{C6E0B4}MCO & \cellcolor[HTML]{C6E0B4} & 42 & 0.658536585 & \cellcolor[HTML]{C6E0B4}10 Frontier & 68 & 0.625 & \cellcolor[HTML]{C6E0B4}10 Frontier & 47 & 0.6666667 & \cellcolor[HTML]{C6E0B4}10 Frontier & 24 & 0.59231 \\
		\cellcolor[HTML]{9BC2E6} & \cellcolor[HTML]{FFE699} & \cellcolor[HTML]{FFE699}Full & 24 & 0.780487805 & \cellcolor[HTML]{FFE699}Full & 62 & 1 & \cellcolor[HTML]{FFE699}Full & 69 & 1 & \cellcolor[HTML]{FFE699}Full & 98 & 0.69231 \\
		\cellcolor[HTML]{9BC2E6} & \multirow{-2}{*}{\cellcolor[HTML]{FFE699}CFS} & \cellcolor[HTML]{FFE699}CV\_10fold & 123 & 0.731707317 & \cellcolor[HTML]{FFE699}CV\_10fold & 311 & 1 & \cellcolor[HTML]{FFE699}CV\_10fold & 278 & 1 & \cellcolor[HTML]{FFE699}CV\_10fold & 417 & 0.7461538 \\
		\cellcolor[HTML]{9BC2E6} & \cellcolor[HTML]{F4B084} & \cellcolor[HTML]{F4B084}Corr: 0.05 & 27 & 0.78049 & \cellcolor[HTML]{F4B084}Corr:0.4 & 36 & 0.625 & \cellcolor[HTML]{F4B084}Corr:0.6 & 4 & 1 & \cellcolor[HTML]{F4B084}Corr:0.035 & 22 & 0.6230769 \\
		\cellcolor[HTML]{9BC2E6} & \cellcolor[HTML]{F4B084} & \cellcolor[HTML]{F4B084} & NA & NA & \cellcolor[HTML]{F4B084}Corr:0.3 & 142 & 1 & \cellcolor[HTML]{F4B084}Corr:0.5 & 14 & 1 & \cellcolor[HTML]{F4B084}Corr:0.03 & 65 & 0.6461538 \\
		\cellcolor[HTML]{9BC2E6} & \cellcolor[HTML]{F4B084} & \cellcolor[HTML]{F4B084} & NA & NA & \cellcolor[HTML]{F4B084}Corr:0.2 & 1444 & 0.7222222 & \cellcolor[HTML]{F4B084}Corr:0.4 & 31 & 0.8333333 & \cellcolor[HTML]{F4B084}Corr:0.02 & 477 & 0.6923077 \\
		\cellcolor[HTML]{9BC2E6} & \multirow{-4}{*}{\cellcolor[HTML]{F4B084}IG} & \cellcolor[HTML]{F4B084} & NA & NA & \cellcolor[HTML]{F4B084}Corr:0.1 & 1573 & 0.7111111 & \cellcolor[HTML]{F4B084}Corr:0.3 & 336 & 0.8333333 & \cellcolor[HTML]{F4B084}Corr:0.01 & 523 & 0.6923077 \\
		\cellcolor[HTML]{9BC2E6} & \cellcolor[HTML]{BDD7EE} & \cellcolor[HTML]{BDD7EE}PV:0.99998 & 25143 & stack overflow & \cellcolor[HTML]{BDD7EE}PV:0.09 & 127 & 1 & \cellcolor[HTML]{BDD7EE}PV:0.23 & 267 & 0.8333333 & \cellcolor[HTML]{BDD7EE}PV:0.01 & 350 & 0.6769231 \\
		\cellcolor[HTML]{9BC2E6} & \cellcolor[HTML]{BDD7EE} & \cellcolor[HTML]{BDD7EE} & NA & NA & \cellcolor[HTML]{BDD7EE}PV:0.1 & 276 & 0.875 & \cellcolor[HTML]{BDD7EE}PV:0.24 & 309 & 0.8333333 & \cellcolor[HTML]{BDD7EE}PV:0.05 & 954 & 0.7 \\
		\cellcolor[HTML]{9BC2E6} & \cellcolor[HTML]{BDD7EE} & \cellcolor[HTML]{BDD7EE} & NA & NA & \cellcolor[HTML]{BDD7EE}PV:0.15 & 1439 & 0.625 & \cellcolor[HTML]{BDD7EE}PV:0.25 & 346 & 0.8333333 & \cellcolor[HTML]{BDD7EE}PV:0.09 & 1425 & 0.6769231 \\
		\multirow{-11}{*}{\cellcolor[HTML]{9BC2E6}RF} & \multirow{-4}{*}{\cellcolor[HTML]{BDD7EE}ebayes} & \cellcolor[HTML]{BDD7EE} & NA & NA & \cellcolor[HTML]{BDD7EE}PV:0.2 & 2494 & 0.5 & \cellcolor[HTML]{BDD7EE}PV:0.26 & 1317 & 0.8333333 & \cellcolor[HTML]{BDD7EE}PV:0.1 & 1497 & 0.6846154
	\end{tabular}
}
		\label{MCOvsFS}
\end{adjustwidth}
\end{table}


In terms of classification accuracy (Supplementary Fig~\ref{Classification accuracy}), an ANOVA ~\cite{bib13} deemed that at least one of the gene selection methods had a different classification accuracy mean (p-value = 0.003). Furthermore, using Tukey´s multiple comparison scheme ~\cite{bib14}, it was determined that the CFS method provided the largest classification accuracy. At the same time, the other three (MCO, IG, and eBayes) showed no significant difference between them at an alpha value of 0.05. This provides evidence of the competitiveness of MCO with the distinctive characteristic that no parameters need to be adjusted by the user. 

\begin{figure}[!h]
	\center{\includegraphics[scale=0.7]{Classification_Accuracy.png}}
	\caption{{\bf ANOVA of Classification accuracy vs. gene selection methods}
		showed that at least one of them had a different classification accuracy mean. Tukey´s method determined that the CFS provided the largest classification accuracy, while MCO, IG, and eBayes no had significant difference between them at an alpha value of 0.05.}
	\label{Classification accuracy}
\end{figure}

Regarding classification accuracy variance (dispersion) (Supplementary Fig~\ref{Variances}), there was evidence that at least one of the methods had a different variance than the rest (p-values of 0.012 and 0.090 for Multiple Comparison´s and Levene´s methods ~\cite{bib15} respectively). Furthermore, an inspection of the confidence intervals determined that MCO´s interval did not overlap with the other three method’s intervals and that MCO´s interval contained lower values than the rest of the methods. This evidences MCO´s lower results´ dispersion and, therefore, its robust classification performance across different classifiers and datasets. 

\begin{figure}[!h]
	\center{\includegraphics[scale=0.7]{Equal_Variances.png}}
	\caption{{\bf Test for Equal Variances of Classification accuracy vs. gene selection methods}
	 showed that at least one of them had a different variance. Multiple Comparisons and Levene´s test determined that MCO´s interval contained lower values than the other methods.}
	\label{Variances}
\end{figure}

Finally, regarding the number of selected genes (parsimony) (Supplementary Fig~\ref{parsimony}), an ANOVA [13] showed that at least one of the methods had a different mean number of selected genes (p-value = 0.011). Furthermore, using Tukey´s multiple comparison scheme ~\cite{bib14}, two methods were deemed statistically equivalent in their number of selected genes: MCO and CFS, both of which showed a significantly lower mean number of selected genes than eBayes. The IG method did not show a significant difference with CFS and eBayes due to its large dispersion. This result evidences the parsimonious gene selection qualities of MCO. 

\begin{figure}[!h]
	\center{\includegraphics[scale=0.7]{parsimony.png}}
	\caption{{\bf ANOVA of the number of selected genes vs. gene selection methods}
		 showed that at least one of them had a different selected genes number mean. Tukey´s method determined that MCO and CFS showed a significantly lower mean number of selected genes.}
	\label{parsimony}
\end{figure}

In conclusion, this comparison shows the robustness of MCO solutions, the results of which tend to be parsimonious, providing a competitive classification accuracy performance without requiring the adjustment of statistical or computational parameters and with the unique capability to support simultaneous meta-analysis of multiple datasets. 


\begin{table}[!ht]
	\begin{adjustwidth}{-2.25in}{0in} % Comment out/remove adjustwidth environment if table fits in text column.
		\centering
		\caption*{
			{\bf Supplementary Table 2.} Results from 10 frontiers for MCO 1 thru MCO 4 pertaining to analysis instance 1-2D-9039}
		\begin{tabular}{|l|c|c|llllll}
			\hline
			\multicolumn{1}{|c|}{} & \bf Frontier & \bf \# of Genes & \multicolumn{6}{c|}{\bf Gene Name} \\ \thickhline
			\multirow{13}{*}{\begin{tabular}[c]{@{}c@{}}MCO 1\end{tabular}} & 1 & 1 & TUBB2A &  &  &  &  &  \\ \cline{2-9} 
			& 2 & 4 & APOBEC3B & HLA & DRB4 & MMP9 &  &  \\ \cline{2-9} 
			& 3 & 2 & FAM46C & FECH &  &  &  &  \\ \cline{2-9} 
			& 4 & 3 & ANXA3 & GPR97 & KRT1 &  &  &  \\ \cline{2-9} 
			& 5 & 4 & BPGM & HBD & HBG1 & SELENBP1 &  &  \\ \cline{2-9} 
			& 6 & 5 & CFD & EPB42 & HBZ & SLC4A1 & TRIM58 &  \\ \cline{2-9} 
			& 7 & 6 & FFAR2 & LOC731424 & LY96 & PGLYRP1 & RPL36A & TSPAN5 \\ \cline{2-9} 
			& \multirow{2}{*}{8} & \multirow{2}{*}{10} & CSF3R & DDX11L2 & FLOT2 & GLRX5 & HSPA6 & PRKCD \\ \cline{4-9} 
			&  &  & PTGDS & SNCA & TYMP & ZYX &  &  \\ \cline{2-9} 
			& \multirow{2}{*}{9} & \multirow{2}{*}{9} & CDA & LOC100134822 & NUDT4 & PADI4 & PRR24 & RNF24 \\ \cline{4-9} 
			&  &  & SLC14A1 & TBC1D4 & TNS1 &  &  &  \\ \cline{2-9} 
			& \multirow{2}{*}{10} & \multirow{2}{*}{7} & AP5B1 & CA4 & CST7 & GPR146 & LRRN3 & SPI1 \\ \cline{4-9} 
			&  &  & XK &  &  &  &  &  \\ \hline
			\multirow{19}{*}{\begin{tabular}[c]{@{}c@{}}MCO 2\end{tabular}} & 1 & 1 & TUBB2A &  &  &  &  &  \\ \cline{2-9} 
			& 2 & 1 & RPL36A &  &  &  &  &  \\ \cline{2-9} 
			& 3 & 4 & BCL2A1 & GPX3 & HLA.DQB1 & RP3.507I15.1 &  &  \\ \cline{2-9} 
			& \multirow{2}{*}{4} & \multirow{2}{*}{10} & A2M.AS1 & COX16 & FOSL2 & RP11.28F1.2 & PLGLB1 & HAT1 \\ \cline{4-9} 
			&  &  & PAM & IL18R1 & HLA.DQA1 & CSTA &  &  \\ \cline{2-9} 
			& \multirow{2}{*}{5} & \multirow{2}{*}{9} & CFD & NUDT21 & SPON2 & LOC100509457 & RNF19B & FOS \\ \cline{4-9} 
			&  &  & KIR2DS2 & MYOM2 & PTGDS &  &  &  \\ \cline{2-9} 
			& \multirow{2}{*}{6} & \multirow{2}{*}{11} & CPA3 & EMC2 & FKBP1A & HSPE1.MOB4 & LRRN3 & MKLN1 \\ \cline{4-9} 
			&  &  & PRF1 & RP13.258O15.1 & RPS11 & SIPA1L2 & VMP1 &  \\ \cline{2-9} 
			& \multirow{2}{*}{7} & \multirow{2}{*}{12} & ANP32E & KLF10 & KIR2DL2 & CTC.510F12.4 & NDUFS5 & TCEAL8 \\ \cline{4-9} 
			&  &  & HNRNPH2 & KIR2DL3 & MAD1L1 & NSUN6 & TMCC3 & ANXA3 \\ \cline{2-9} 
			& \multirow{2}{*}{8} & \multirow{2}{*}{12} & IFIT1 & SMIM15 & GPR97 & SARNP & CLIC3 & PRKCD \\ \cline{4-9} 
			&  &  & AF001548.5 & MMP9 & TMEM170B & KLRF1 & TATDN1 & UQCRB \\ \cline{2-9} 
			& \multirow{3}{*}{9} & \multirow{3}{*}{14} & ANKRD36B & APOBEC3B & ARPP19 & BMX & BOLA2 & C5AR1 \\ \cline{4-9} 
			&  &  & GSKIP & MAP2K2 & KIR3DS1 & PGLYRP1 & NFAT5 & GZMK \\ \cline{4-9} 
			&  &  & SPI1 & EPB41L3 &  &  &  &  \\ \cline{2-9} 
			& \multirow{3}{*}{10} & \multirow{3}{*}{15} & AMFR & APOBR & C5orf28 & LOC100129550 & FKBP8 & H1FX \\ \cline{4-9} 
			&  &  & PPP1R15A & RP11.158G18.1 & PPIG & LOC100127972 & PSMA4 & EIF4A1 \\ \cline{4-9} 
			&  &  & SUCLA2 & KRT23 & RPL9 &  &  &  \\ \hline
			\multirow{10}{*}{\begin{tabular}[c]{@{}c@{}}MCO 3\end{tabular}} & 1 & 1 & RPS4Y1 &  &  &  &  &  \\ \cline{2-9} 
			& 2 & 1 & XIST &  &  &  &  &  \\ \cline{2-9} 
			& 3 & 1 & KDM5D &  &  &  &  &  \\ \cline{2-9} 
			& 4 & 1 & EIF1AY &  &  &  &  &  \\ \cline{2-9} 
			& 5 & 1 & TXLNGY &  &  &  &  &  \\ \cline{2-9} 
			& 6 & 1 & PRKY &  &  &  &  &  \\ \cline{2-9} 
			& 7 & 2 & DDX3Y & HLA.DQA1 &  &  &  &  \\ \cline{2-9} 
			& 8 & 2 & HLA.DRB4 & USP9Y &  &  &  &  \\ \cline{2-9} 
			& 9 & 2 & RPL22L1 & UTY &  &  &  &  \\ \cline{2-9} 
			& 10 & 3 & BCL2A1 & EIF1AX & PSMC6 &  &  &  \\ \hline
			\multirow{10}{*}{\begin{tabular}[c]{@{}c@{}}MCO 4\end{tabular}} & 1 & 1 & RPS4Y1 &  &  &  &  &  \\ \cline{2-9} 
			& 2 & 1 & XIST &  &  &  &  &  \\ \cline{2-9} 
			& 3 & 1 & KDM5D &  &  &  &  &  \\ \cline{2-9} 
			& 4 & 1 & EIF1AY &  &  &  &  &  \\ \cline{2-9} 
			& 5 & 2 & TXLNGY & RPL36A &  &  &  &  \\ \cline{2-9} 
			& 6 & 1 & PRKY &  &  &  &  &  \\ \cline{2-9} 
			& 7 & 2 & DDX3Y & RP3.507I15.1 &  &  &  &  \\ \cline{2-9} 
			& 8 & 3 & COX16 & RPL22L1 & USP9Y &  &  &  \\ \cline{2-9} 
			& 9 & 4 & APOBEC3B & HAT1 & PRKX & TRAT1 &  &  \\ \cline{2-9} 
			& 10 & 4 & COX7C & EIF1AX & SUB1 & TSIX &  &  \\ \hline
		\end{tabular}
		\label{2 PMs for GSE99039}
	\end{adjustwidth}
\end{table}


\begin{table}[!ht]
	\begin{adjustwidth}{-2.25in}{0in} % Comment out/remove adjustwidth environment if table fits in text column.
		\centering
		\caption*{
			{\bf Supplementary Table 3.} Results from 10 frontiers for MCO 1 thru MCO 4 pertaining to analysis instance 1-2D-8838}
		\begin{tabular}{|l|c|c|llllll}
			\hline
			\multicolumn{1}{|c|}{} & \bf Frontier & \bf \# of Genes & \multicolumn{6}{c|}{\bf Gene Name} \\ \thickhline
			\multirow{10}{*}{\begin{tabular}[c]{@{}c@{}}MCO 1 \end{tabular}} & 1 & 1 & RPS24 &  &  &  &  &  \\ \cline{2-9} 
			& 2 & 1 & DYNLL1 &  &  &  &  &  \\ \cline{2-9} 
			& 3 & 4 & GAFA3 & HSPA1A & RAP1B & TUBA1B &  &  \\ \cline{2-9} 
			& 4 & 3 & CALM2 & HIST1H4C & ND6 &  &  &  \\ \cline{2-9} 
			& 5 & 2 & DDX3Y & S100A8 &  &  &  &  \\ \cline{2-9} 
			& 6 & 2 & GTF2B & HSP90AA1 &  &  &  &  \\ \cline{2-9} 
			& 7 & 3 & RPL18 & TAGLN2 & THYN1 &  &  &  \\ \cline{2-9} 
			& 8 & 3 & C14orf166 & TMEM14B & TMEM14E &  &  &  \\ \cline{2-9} 
			& 9 & 5 & GABARAP & HNRNPA1 & LIMS1 & PIGY & RPS4Y1 &  \\ \cline{2-9} 
			& 10 & 3 & ANP32B & HIST1H1E & KIAA0776 &  &  &  \\ \hline
			\multirow{16}{*}{\begin{tabular}[c]{@{}c@{}}MCO 2\end{tabular}} & 1 & 3 & DND1 & RPL18 & TMEM14B &  &  &  \\ \cline{2-9} 
			& 2 & 3 & GABARAP & PI3 & RPS24 &  &  &  \\ \cline{2-9} 
			& 3 & 4 & GTF2B & NPRL3 & RPSA & UBC &  &  \\ \cline{2-9} 
			& \multirow{2}{*}{4} & \multirow{2}{*}{7} & ALAS2 & AQP9 & EIF3L & NSUN5P2 & SEPN1 & SH3BGRL3 \\ \cline{4-9} 
			&  &  & THYN1 &  &  &  &  &  \\ \cline{2-9} 
			& \multirow{2}{*}{5} & \multirow{2}{*}{9} & ARHGDIB & HIST1H3I & MAP2K3 & MPP1 & ND6 & PDZK1IP1 \\ \cline{4-9} 
			&  &  & TAGLN2 & UQCRFS1 & RPL35A &  &  &  \\ \cline{2-9} 
			& 6 & 4 & BCL2L1 & GRN & OCM2 & SLC4A1 &  &  \\ \cline{2-9} 
			& \multirow{2}{*}{7} & \multirow{2}{*}{8} & DAZAP2 & DYNLL1 & HIST1H1E & PHOSPHO1 & PGK1 & NADK \\ \cline{4-9} 
			&  &  & TCEAL3 & SELPLG &  &  &  &  \\ \cline{2-9} 
			& \multirow{2}{*}{8} & \multirow{2}{*}{11} & CEACAM4 & CORO1C & FCER1G & HSPA8 & LSM3 & MARCH2 \\ \cline{4-9} 
			&  &  & OR10G9 & PPT1 & SELENBP1 & SIRPA & NAPA &  \\ \cline{2-9} 
			& \multirow{2}{*}{9} & \multirow{2}{*}{7} & BSG & CD3E & GAFA3 & PSMF1 & SESN3 & STK17B \\ \cline{4-9} 
			&  &  & XPO6 &  &  &  &  &  \\ \cline{2-9} 
			& \multirow{2}{*}{10} & \multirow{2}{*}{11} & ATP5H & CTSD & EIF4B & FERMT3 & FKBP8 & GPR141 \\ \cline{4-9} 
			&  &  & KRTAP5.3 & MGAM & RAB5B & STX11 & IL32 &  \\ \hline
			\multirow{14}{*}{\begin{tabular}[c]{@{}c@{}}MCO 3\end{tabular}} & 1 & 3 & HLA.DRB1 & HLA.DRB5 & TMEM176B &  &  &  \\ \cline{2-9} 
			& 2 & 3 & NPRL3 & LOC100510059 & TMEM176A &  &  &  \\ \cline{2-9} 
			& 3 & 4 & CHI3L1 & HIST3H2BB & MBNL3 & XAF1 &  &  \\ \cline{2-9} 
			& 4 & 3 & CYBRD1 & LCE1D & PRY &  &  &  \\ \cline{2-9} 
			& 5 & 5 & CX3CR1 & CYP4F3 & EMR2 & PI3 & TUBA3E &  \\ \cline{2-9} 
			& \multirow{2}{*}{6} & \multirow{2}{*}{8} & AOAH & APOB48R & AQP9 & CEACAM4 & FAM46C & FBXO7 \\ \cline{4-9} 
			&  &  & RPL35A & FCGR3A &  &  &  &  \\ \cline{2-9} 
			& 7 & 5 & CPN1 & KIAA1324 & PGRMC1 & RIOK3 & TMBIM1 &  \\ \cline{2-9} 
			& \multirow{2}{*}{8} & \multirow{2}{*}{8} & ADIPOR1 & CSDA & GRAP & KRTAP19.5 & MME & OR2T12 \\ \cline{4-9} 
			&  &  & SIRPA & PELI1 &  &  &  &  \\ \cline{2-9} 
			& \multirow{2}{*}{9} & \multirow{2}{*}{7} & GNS & GPR20 & ISCA1 & NADK & PROK2 & RALB \\ \cline{4-9} 
			&  &  & SLC25A37 &  &  &  &  &  \\ \cline{2-9} 
			& \multirow{2}{*}{10} & \multirow{2}{*}{12} & C3orf19 & CCR1 & FECH & HIST1H1D & MICAL2 & PTPRJ \\ \cline{4-9} 
			&  &  & RNASE2 & RPL35 & SEC14L1 & SRSF9 & TCL1A & RBX1 \\ \hline
			\multirow{14}{*}{\begin{tabular}[c]{@{}c@{}}MCO 4\end{tabular}} & 1 & 4 & DYNLL1 & HIST1H4C & RAP1B & RPS24 &  &  \\ \cline{2-9} 
			& 2 & 4 & HSPA1A & RPL11 & S100A8 & TUBA1B &  &  \\ \cline{2-9} 
			& 3 & 4 & CALM2 & HSP90AA1 & MYL6 & S100A9 &  &  \\ \cline{2-9} 
			& 4 & 4 & ANP32B & B2M & DND1 & NSUN5P2 &  &  \\ \cline{2-9} 
			& 5 & 4 & HLA.DRB1 & LYPLA2 & RPSA & THYN1 &  &  \\ \cline{2-9} 
			& 6 & 6 & C11orf48 & GAFA3 & HNRNPA1 & MARCH2 & NDUFA1 & NONO \\ \cline{2-9} 
			& \multirow{2}{*}{7} & \multirow{2}{*}{7} & C14orf166 & CD3G & EI24 & GIMAP7 & OAZ1 & PIGY \\ \cline{4-9} 
			&  &  & RPS29 &  &  &  &  &  \\ \cline{2-9} 
			& \multirow{2}{*}{8} & \multirow{2}{*}{8} & HLA.DRB5 & LOC100131541 & FAM58A & HIST1H2AC & CISD1 & CD14 \\ \cline{4-9} 
			&  &  & UFD1L & RPS23 &  &  &  &  \\ \cline{2-9} 
			& \multirow{2}{*}{9} & \multirow{2}{*}{8} & DDX3Y & EIF4A1 & LIMS1 & HIST2H2AB & NPC2 & SELL \\ \cline{4-9} 
			&  &  & TMEM14E & TAOK3 &  &  &  &  \\ \cline{2-9} 
			& \multirow{2}{*}{10} & \multirow{2}{*}{7} & CLEC18C & DDT & DNAJC3 & UQCRFS1 & RPS4Y1 & UBC \\ \cline{4-9} 
			&  &  & IGJ &  &  &  &  &  \\ \hline
		\end{tabular}
		\label{2 PMs for GSE18838}
	\end{adjustwidth}
\end{table}


\begin{table}[!ht]
	\begin{adjustwidth}{-2.25in}{0in} % Comment out/remove adjustwidth environment if table fits in text column.
		\centering
		\caption*{
			{\bf Supplementary Table 4.} Results from 10 frontiers for MCO 1 thru MCO 4 pertaining to analysis instance 1-2D-9587}
		\begin{tabular}{|l|c|c|lllllll}
			\hline
			\multicolumn{1}{|c|}{} & \bf Frontier & \bf \# of Genes & \multicolumn{7}{c|}{\bf Gene Name} \\ \thickhline
			\multirow{11}{*}{\begin{tabular}[c]{@{}c@{}}MCO 1 \end{tabular}} & 1 & 1 & TUBA1A &  &  &  &  &  &  \\ \cline{2-10} 
			& 2 & 5 & HBA1 & HBB & PAQR6 & PTPRO & RPL37A &  &  \\ \cline{2-10} 
			& \multirow{2}{*}{3} & \multirow{2}{*}{7} & GFAP & MT2A & PLEKHB1 & RPL34 & RPS15 & RPS27 \\ \cline{4-9}
			&  &  & RPS27A &  &  &  &  &  &  \\ \cline{2-10}
			& 4 & 4 & CFL1 & RPL27A & SEPP1 & ZNF160 &  &  &  \\ \cline{2-10} 
			& 5 & 4 & ATP5E & FTL & RNU86 & RPS11 &  &  &  \\ \cline{2-10} 
			& 6 & 3 & FTH1P5 & RPL37 & RPL9 &  &  &  &  \\ \cline{2-10} 
			& 7 & 3 & OPHN1 & RP5.882O7.1 & TMSB10 &  &  &  &  \\ \cline{2-10} 
			& \multirow{2}{*}{8} & \multirow{2}{*}{7} & DPYSL2 & MT1HL1 & RPL13A & RPS12 & RPS18 & TUBA1B \\  \cline{4-10}
			&  &  & TUBB2A &  &  &  &  &  &  \\ \cline{2-10}
			& 9 & 5 & GAPDH & RPL41 & RPS10 & RPS3A & RPSA &  &  \\ \cline{2-10} 
			& \multirow{2}{*}{10} & \multirow{2}{*}{8} & EEF1G & GPM6B & HAUS2 & NDRG1 & PPIA & RPL23A \\ \cline{4-10}
			&  &  & TUBA1C & RPL39 &  &  &  &  &  \\ \hline
			\multirow{10}{*}{\begin{tabular}[c]{@{}c@{}}MCO 2\end{tabular}} & 1 & 1 & TUBA1A &  &  &  &  &  &  \\ \cline{2-10} 
			& 2 & 4 & MBP & TUBA1B & ZNF160 & ZNF721 &  &  &  \\ \cline{2-10}
			& 3 & 4 & HAUS2 & PAQR6 & PTPRO & RP11.403P17.4 &  &  &  \\ \cline{2-10}
			& 4 & 4 & OPHN1 & PTGDS & RPL41 & RPS15 &  &  &  \\ \cline{2-10}
			& 5 & 2 & CFL1 & PRR11 &  &  &  &  &  \\ \cline{2-10}
			& 6 & 1 & TUBA1C &  &  &  &  &  &  \\ \cline{2-10}
			& 7 & 6 & APOD & FTH1 & GAPDH & RP5.882O7.1 & RNU86 & HBA &  \\ \cline{2-10}
			& 8 & 4 & CNP & CRYAB & EEF1A1 & FBXW12 &  &  &  \\ \cline{2-10}
			& 9 & 4 & APLP1 & ATP5E & FKSG49 & NDRG1 &  &  &  \\ \cline{2-10}
			& 10 & 4 & ACTB & DBNDD2 & FTH1P5 & PGF &  &  &  \\ \hline
			\multirow{12}{*}{\begin{tabular}[c]{@{}c@{}}MCO 3\end{tabular}} & 1 & 3 & MBP & PAQR6 & RPL23A &  &  &  &  \\ \cline{2-10}
			& 2 & 4 & CNP & GFAP & HBA1 & HBB &  &  &  \\ \cline{2-10}
			& \multirow{2}{*}{3} & \multirow{2}{*}{7} & ACTB & GPM6B & MT2A & PTGDS & PTPRO & RPL34  \\ \cline{4-10}
			&  &  & TMSB4X &   &  &  &  &  &  \\ \cline{2-10}
			& 4 & 4 & CFL1 & RPS27A & TUBA1B & XIST &  &  &  \\ \cline{2-10}
			& 5 & 5 & APLP1 & FTH1P5 & RPL23A & RPS27 & TF &  &  \\ \cline{2-10}
			& 6 & 6 & ATP1B1 & DPYSL2 & RPS13 & PLEKHB1 & RPL27A & SERPINA3 &  \\ \cline{2-10}
			& \multirow{2}{*}{7} & \multirow{2}{*}{9} & DBNDD2 & FTH1 & GAPDH & MT1HL1 & PLP1 & RPL37  \\ \cline{4-10}
			&  &  & TUBA1C & RPS29 & RPS15 &  &  &  &  \\ \cline{2-10}
			& 8 & 4 & FTL & NDRG1 & RPL27 & TMSB10 &  &  &  \\ \cline{2-10}
			& \multirow{2}{*}{9} & \multirow{2}{*}{8} & ACTB & ATP5E & CD74 & RP5.882O7.1 & NPIPA1 & CLU \\ \cline{4-10}
			&  &  & RPS24 & RPL39  &  &  &  &  &  \\ \cline{2-10}
			& \multirow{2}{*}{10} & \multirow{2}{*}{7} & EFHD1 & ITM2C & MORF4L2 & NGFRAP1 & RPL7 & RPS11  \\  \cline{4-10}
			&  &  & RPS17 &   &  &  &  &  &  \\ \hline
			\multirow{13}{*}{\begin{tabular}[c]{@{}c@{}}MCO 4\end{tabular}} & 1 & 4 & CFL1 & PTPRO & RPL37A & TUBA1A &  &  &  \\ \cline{2-10}
			& 2 & 4 & ATP5E & GFAP & RPL37 & TMSB4X &  &  &  \\ \cline{2-10}
			& 3 & 3 & FTH1P5 & RPL39 & ZNF721 &  &  &  &  \\ \cline{2-10}
			& 4 & 5 & FAU & GJA1 & HBB & RPS29 & SEPP1 &  &  \\ \cline{2-10}
			& \multirow{2}{*}{5} & \multirow{2}{*}{7} & DYNLL1 & HMGN3 & RPL30 & RPL41 & RPS11 & RPS23 \\ \cline{4-10}
			&  &  & UBB &  &  &  &  &  &  \\ \cline{2-10}
			& 6 & 6 & FTL & HNRNPA1 & RPS13 & TPT1 & RPL9 & RPS18 &  \\ \cline{2-10}
			& 7 & 6 & KIAA1598 & YWHAQ & RPSA & RP11.403P17.4 & TUBB2A & RTN1 &  \\ \cline{2-10}
			& \multirow{2}{*}{8} & \multirow{2}{*}{10} & DPYSL2 & FTH1 & HAUS2 & PFKFB3 & RPL23A & RPL27 \\ \cline{4-10}
			&  &  & RPS3A & ZNF160 & RPS17 & RPL34 &  &  &  \\ \cline{2-10}
			& \multirow{2}{*}{9} & \multirow{2}{*}{8} & CNP & GLTSCR2 & HSPA1A & MAL & NACAP1 & RNU86  \\ \cline{4-10}
			&  &  & RPS24 & RPS19 &  &  &  &  &  \\ \cline{2-10}
			& \multirow{2}{*}{10} & \multirow{2}{*}{9} & ANP32B & COX7A2 & MT2A & RP5.882O7.1 & RPS15 & PAQR6  \\ \cline{4-10}
			&  &  & TMA7 & S100B & RPL32 &  &  &  &  \\ \hline
		\end{tabular}
		\label{2 PMs for GSE19587}
	\end{adjustwidth}
\end{table}


\begin{table}[!ht]
	\begin{adjustwidth}{-2.25in}{0in} % Comment out/remove adjustwidth environment if table fits in text column.
		\centering
		\caption*{
			{\bf Supplementary Table 5.} Results from 10 frontiers for MCO 1 thru MCO 4 pertaining to analysis instance 1-2D-7475}
		\begin{tabular}{|l|c|c|llllll}
			\hline
			\multicolumn{1}{|c|}{} & \bf Frontier & \bf \# of Genes & \multicolumn{6}{c|}{\bf Gene Name} \\ \thickhline
			\multirow{11}{*}{\begin{tabular}[c]{@{}c@{}}MCO 1\end{tabular}} & 1 & 2 & HBA2 & HBB &  &  &  &  \\ \cline{2-9} 
			& 2 & 5 & LOC100008589 & LOC440589 & OAZ1 & RN7SL1 & S100A9 &  \\ \cline{2-9} 
			& 3 & 3 & FARSLB & LOC441876 & RPS12 &  &  &  \\ \cline{2-9} 
			& 4 & 5 & EEF1A1 & LOC400721 & RPS27 & LOC646195 & UBB &  \\ \cline{2-9} 
			& 5 & 4 & ARHGDIB & LOC645899 & FTL & SLC25A39 &  &  \\ \cline{2-9} 
			& 6 & 5 & ACTB & LOC389435 & HBD & RPS2 & TYROBP &  \\ \cline{2-9} 
			& \multirow{2}{*}{7} & \multirow{2}{*}{7} & LOC644039 & LOC729603 & LILRB3 & LOC388720 & CFD & LCP1 \\ \cline{4-9} 
			&  &  & PSAP &  &  &  &  &  \\ \cline{2-9} 
			& 8 & 4 & LOC643509 & RPL19 & RPL30 & RPLP2 &  &  \\ \cline{2-9} 
			& 9 & 6 & ORC6L & LOC285176 & CSF3R & LOC399900 & RPS3 & UBA52 \\ \cline{2-9} 
			& 10 & 5 & CCL5 & LOC652071 & PDE4C & RPL27A & RPL39 &  \\ \hline
			\multirow{12}{*}{\begin{tabular}[c]{@{}c@{}}MCO 2\end{tabular}} & 1 & 4 & HBB & HBG1 & HBG2 & OAZ1 &  &  \\ \cline{2-9} 
			& 2 & 4 & DEFA1 & HBA2 & LAIR1 & RPL18A &  &  \\ \cline{2-9} 
			& 3 & 5 & ALPL & LOC646195 & FCN1 & RPS16 & RPS27 &  \\ \cline{2-9} 
			& 4 & 6 & GNB2L1 & RNASET2 & HBD & LITAF & GUK1 & S100A8 \\ \cline{2-9} 
			& 5 & 5 & DEFA3 & LYL1 & RPL11 & SEPX1 & UBB &  \\ \cline{2-9} 
			& 6 & 3 & MYL6 & TYROBP & UBC &  &  &  \\ \cline{2-9} 
			& 7 & 6 & C19orf31 & CSDA & HLA.B & PSAP & RPS19 & SRGN \\ \cline{2-9} 
			& 8 & 5 & CFD & GLRX5 & IL8RB & LOC728358 & TMSB4X &  \\ \cline{2-9} 
			& \multirow{2}{*}{9} & \multirow{2}{*}{7} & EEF1A1 & LOC401019 & GYPC & LYN & RPS10 & SLC25A39 \\ \cline{4-9} 
			&  &  & UBA52 &  &  &  &  &  \\ \cline{2-9} 
			& \multirow{2}{*}{10} & \multirow{2}{*}{7} & ARHGDIB & LOC401206 & F2R & LOC91561 & MRCL3 & RPS25 \\ \cline{4-9} 
			&  &  & SELL &  &  &  &  &  \\ \hline
			\multirow{10}{*}{\begin{tabular}[c]{@{}c@{}}MCO 3\end{tabular}} & 1 & 2 & DEFA1 & HBB &  &  &  &  \\ \cline{2-9} 
			& 2 & 3 & HBG1 & HBG2 & S100A9 &  &  &  \\ \cline{2-9} 
			& 3 & 2 & HBA2 & UBB &  &  &  &  \\ \cline{2-9} 
			& 4 & 2 & DEFA3 & LAIR1 &  &  &  &  \\ \cline{2-9} 
			& 5 & 3 & LOC388720 & RPS4Y1 & TYROBP &  &  &  \\ \cline{2-9} 
			& 6 & 4 & FTL & LOC728358 & LITAF & RPS25 &  &  \\ \cline{2-9} 
			& 7 & 4 & CST3 & LOC441876 & SEPX1 & LOC642210 &  &  \\ \cline{2-9} 
			& 8 & 4 & ACTB & BASP1 & C19orf31 & HLA.DRA &  &  \\ \cline{2-9} 
			& 9 & 5 & FARSLB & LOC652071 & RPLP2 & S100A8 & TMSB4X &  \\ \cline{2-9} 
			& 10 & 2 & FCN1 & RPS27 &  &  &  &  \\ \hline
			\multirow{12}{*}{\begin{tabular}[c]{@{}c@{}}MCO 4\end{tabular}} & 1 & 1 & HBB &  &  &  &  &  \\ \cline{2-9} 
			& 2 & 2 & HBA2 & UBB &  &  &  &  \\ \cline{2-9} 
			& 3 & 3 & FCN1 & LOC646195 & S100A8 &  &  &  \\ \cline{2-9} 
			& 4 & 4 & PSAP & LOC100008589 & RNASET2 & RPS4Y1 &  &  \\ \cline{2-9} 
			& \multirow{2}{*}{5} & \multirow{2}{*}{7} & ALOX5AP & LOC400721 & FARSLB & MX1 & RN7SL1 & RPS27 \\ \cline{4-9} 
			&  &  & RPS4X &  &  &  &  &  \\ \cline{2-9} 
			& 6 & 6 & CSF3R & LOC642210 & FTL & MYL6 & RPS10 & TPT1 \\ \cline{2-9} 
			& 7 & 5 & HBG1 & LOC645899 & NCOA4 & RPL18A & SNCA &  \\ \cline{2-9} 
			& 8 & 5 & ALPL & LOC729603 & ORC6L & SLC25A39 & PFN1 &  \\ \cline{2-9} 
			& 9 & 6 & CYBA & LOC440589 & GNB2L1 & RNF213 & RPL11 & RPS25 \\ \cline{2-9} 
			& \multirow{2}{*}{10} & \multirow{2}{*}{7} & AQP9 & HBG2 & LCP1 & LOC441876 & LILRB3 & RPL41 \\ \cline{4-9} 
			&  &  & ZNF486 &  &  &  &  &  \\ \hline
		\end{tabular}
		\label{2 PMs for GSE57475}
	\end{adjustwidth}
\end{table}


\begin{table}[!ht]
	\begin{adjustwidth}{-2.25in}{0in} % Comment out/remove adjustwidth environment if table fits in text column.
		\centering
		\caption*{
			{\bf Supplementary Table 6.} Results from 1 frontier for MCO 1 thru MCO 4 pertaining to analysis instance 3-3D-9039/8838/9587}
		\begin{tabular}{|c|c|l|l|l|l|l|l|l|}
			\hline
			\multicolumn{1}{|c|}{} & \bf \# of Genes & \multicolumn{7}{c|}{\bf Gene Name} \\ \thickhline
			\multirow{4}{*}{\begin{tabular}[c]{@{}c@{}}MCO 1\end{tabular}} & \multirow{4}{*}{26} & ADM & ATP5E & CD74 & CFL1 & CORO1A & DYNLL1 & FAM46C \\ \cline{3-9} 
			&  & FLOT2 & GPR97 & IL4R & JUNB & MMP9 & NADK & NINJ1 \\ \cline{3-9} 
			&  & PFDN5 & PLEKHB1 & RPS11 & RPS24 & SLC14A1 & SLC4A1 & TCIRG1 \\ \cline{3-9} 
			&  & TMEM140 & TUBA1A & TUBA1B & TUBB2A & ZNF160 &  &  \\ \hline
			\multirow{6}{*}{\begin{tabular}[c]{@{}c@{}}MCO 2\end{tabular}} & \multirow{6}{*}{39} & AQP9 & ARHGDIB & ARPP19 & C5AR1 & CEACAM4 & CFL1 & CORO1C \\ \cline{3-9} 
			&  & DND1 & FBXO7 & FKBP8 & FOS & FOSL2 & GABARAP & GDI2 \\ \cline{3-9} 
			&  & GPX3 & LSM3 & MBP & MGAM & MMP9 & NAMPT & NAPA \\ \cline{3-9} 
			&  & NDRG1 & NPRL3 & NUDT21 & PADI2 & PI3 & PTGDS & RAB5B \\ \cline{3-9} 
			&  & RASSF2 & RPL35A & RPS11 & RPS23 & RPS24 & SIRPA & TRAK2 \\ \cline{3-9} 
			&  & TUBA1A & TUBA1B & TUBB2A & WLS &  &  &  \\ \hline
			\multirow{5}{*}{\begin{tabular}[c]{@{}c@{}}MCO 3\end{tabular}} & \multirow{5}{*}{33} & ACTB & DDX3Y & MBP & PRKY & SLC48A1 & TUBA1C & ADIPOR1 \\ \cline{3-9} 
			&  & EIF1AY & MS4A1 & PTGDS & SRP14 & VBP1 & CCR1 & FBXO7 \\ \cline{3-9} 
			&  & NPRL3 & RPL30 & TMEM176A & XAF1 & CNP & FECH & PAQR6 \\ \cline{3-9} 
			&  & RPS24 & TMEM176B & CSF1R & GZMK & PIP4K2A & RPS4X & TRAT1 \\ \cline{3-9} 
			&  & CYP4F3 & ISCA1 & PRKX & RPS4Y1 & TUBA1A &  &  \\ \hline
			\multirow{2}{*}{\begin{tabular}[c]{@{}c@{}}MCO 4\end{tabular}} & \multirow{2}{*}{12} & ATP5E & CFL1 & DDX3Y & DYNLT3 & HMGN3 & PTPRO & RPS23 \\ \cline{3-9} 
			&  & RPS24 & RPS29 & RPS4Y1 & UQCRB & VBP1 &  &  \\ \hline
		\end{tabular}
		\label{3D meta-analysis}
	\end{adjustwidth}
\end{table}


\begin{table}[!ht]
	\begin{adjustwidth}{-2.25in}{0in} % Comment out/remove adjustwidth environment if table fits in text column.
		\centering
		\caption*{
			{\bf Supplementary Table 7.} Results from 1 frontier for MCO 1 thru MCO 4 pertaining to analysis instance 4-4D-9039/8838/9587/7475}
		\begin{tabular}{|c|c|l|l|l|l|l|l|l|}
			\hline
			\multicolumn{1}{|c|}{} & \bf \# of Genes & \multicolumn{7}{c|}{\bf Gene Name} \\ \thickhline
			\multirow{13}{*}{\begin{tabular}[c]{@{}c@{}}MCO 1\end{tabular}} & \multirow{13}{*}{87} & ACTB & CEBPB & CST7 & EEF2 & GPR97 & IFITM2 & MMP9 \\ \cline{3-9} 
			&  & PADI4 & PSMB3 & RPL37A & RPS19 & S100A8 & SLC4A1 & TMSB10 \\ \cline{3-9} 
			&  & TYROBP & ADM & CFD & DAZAP2 & EMR3 & HBB & IL17RA \\ \cline{3-9} 
			&  & MYL6 & PELI1 & PTGDS & RPL41 & RPS24 & S100A9 & SNCA \\ \cline{3-9} 
			&  & TNS1 & ZNF160 & ALPL & CFL1 & DUSP1 & EPB42 & HBD \\ \cline{3-9} 
			&  & IL4R & NADK & PFDN5 & RHOG & RPL8 & RPS29 & SELL \\ \cline{3-9} 
			&  & TCIRG1 & TUBA1A & ZYX & ARHGDIB & CORO1A & DYNLL1 & FAM46C \\ \cline{3-9} 
			&  & HCLS1 & JUNB & NELL2 & PI3 & RPL11 & RPL9 & RPS4Y1 \\ \cline{3-9} 
			&  & SELPLG & TIMP1 & TUBA1B & CD74 & CSF3R & DYSF & FLOT2 \\ \cline{3-9} 
			&  & HLA.DPA1 & LAPTM5 & NINJ1 & PLEKHB1 & RPL18 & RPS11 & S100A11 \\ \cline{3-9} 
			&  & SH3BGRL3 & TKT & TUBA1C & CD81 & CST3 & EEF1A1 & GLRX5 \\ \cline{3-9} 
			&  & IFI27 & LITAF & OAZ1 & PSAP & RPL30 & RPS15 & S100A6 \\ \cline{3-9} 
			&  & SLC14A1 & TMEM140 & TUBB2A &  &  &  &  \\ \hline
			\multirow{14}{*}{\begin{tabular}[c]{@{}c@{}}MCO 2\end{tabular}} & \multirow{14}{*}{95} & ACTB & C5AR1 & CFD & DAZAP2 & EIF1 & FTL & GYPC \\ \cline{3-9} 
			&  & ITM2B & LYZ & MYL6 & OAZ1 & PTGDS & RPL18 & RPS23 \\ \cline{3-9} 
			&  & SUCLA2 & TUBA1C & ALPL & CCNI & CFL1 & DND1 & FBXO7 \\ \cline{3-9} 
			&  & GABARAP & HBB & LAIR1 & MARCKSL1 & MYOM2 & PADI2 & RAB5B \\ \cline{3-9} 
			&  & RPL27A & RPS24 & TAGLN2 & TUBB2A & AMFR & CD14 & CNBP \\ \cline{3-9} 
			&  & DPYSL2 & FCN1 & GDI2 & HLA.B & LGALS1 & MBP & NAMPT \\ \cline{3-9} 
			&  & PI3 & RASSF2 & RPL35A & RPS6 & TALDO1 & TYROBP & AQP9 \\ \cline{3-9} 
			&  & CD74 & CORO1C & DYNC1I2 & FKBP8 & GPX3 & HLA.E & LILRB3 \\ \cline{3-9} 
			&  & MGAM & NAPA & PRF1 & RGS2 & RPL41 & SIRPA & TRAK2 \\ \cline{3-9} 
			&  & UBB & ARHGDIB & CD81 & CST3 & EEF1A1 & FOS & GPX4 \\ \cline{3-9} 
			&  & IFITM3 & LITAF & MKLN1 & NDRG1 & PRKCD & RHOA & RPS11 \\ \cline{3-9} 
			&  & SORL1 & TUBA1A & UBC & B4GALT5 & CEACAM4 & CSTA & EEF2 \\ \cline{3-9} 
			&  & FOSL2 & GUK1 & IL18R1 & LSM3 & MMP9 & NUDT21 & PSAP \\ \cline{3-9} 
			&  & RPL11 & RPS16 & SRGN & TUBA1B &  &  &  \\ \hline
			\multirow{16}{*}{\begin{tabular}[c]{@{}c@{}}MCO 3\end{tabular}} & \multirow{16}{*}{108} & ACTB & BAZ2B & CFL1 & CYP4F3 & FAM46C & GNS & HLA.E \\ \cline{3-9} 
			&  & IL7R & LMBRD1 & MRPL3 & PI3 & RHOA & RPL35A & RPS4X \\ \cline{3-9} 
			&  & SLC7A5 & SUB1 & TRAT1 & UBB & ADIPOR1 & C14orf2 & CHI3L1 \\ \cline{3-9} 
			&  & DDX3Y & FBXO7 & GSPT1 & HSDL2 & ISCA1 & LRRN3 & MS4A1 \\ \cline{3-9} 
			&  & PJA2 & RIOK3 & RPS16 & RPS4Y1 & SOD1 & TMED2 & TRIM58 \\ \cline{3-9} 
			&  & UBC & AHCYL1 & CAB39 & CNP & DPM1 & FECH & GZMB \\ \cline{3-9} 
			&  & HSP90AA1 & ITM2B & LTF & NAMPT & PRKX & RPL22 & RPS18 \\ \cline{3-9} 
			&  & RPS6 & SRGN & TMEM176A & TUBA1A & VBP1 & ALPL & CCR1 \\ \cline{3-9} 
			&  & CSF1R & EIF1AX & FTL & GZMK & IFI16 & KCNJ2 & LYZ \\ \cline{3-9} 
			&  & NDRG1 & PRKY & RPL30 & RPS24 & S100A9 & SRP14 & TMEM176B \\ \cline{3-9} 
			&  & TUBA1B & XAF1 & AQP9 & CCR7 & CST3 & EIF1AY & GCA \\ \cline{3-9} 
			&  & HBB & IFITM1 & LAIR1 & MAL & NOSIP & PSAP & RPL31 \\ \cline{3-9} 
			&  & RPS25 & SELL & SRP19 & TMSB10 & TUBA1C & YWHAZ & BASP1 \\ \cline{3-9} 
			&  & CD74 & CYBRD1 & EMR2 & GMPR & HBZ & IFITM2 & LITAF \\ \cline{3-9} 
			&  & MBP & PAQR6 & PTGDS & RPL35 & RPS29 & SLC4A1 & STK4 \\ \cline{3-9} 
			&  & TMSB4X & TYROBP & ZFAND5 &  &  &  &  \\ \hline
			\multirow{5}{*}{\begin{tabular}[c]{@{}c@{}}MCO 4\end{tabular}} & \multirow{5}{*}{31} & ANP32B & ATP6V1E1 & B2M & CFL1 & DDX3Y & DYNLT3 & EEF1A1 \\ \cline{3-9} 
			&  & HBB & HMGN3 & MAL & OAZ1 & PTGDS & PTPRO & RPL11 \\ \cline{3-9} 
			&  & RPL22 & RPL30 & RPL35 & RPL41 & RPL6 & RPS16 & RPS18 \\ \cline{3-9} 
			&  & RPS19 & RPS23 & RPS24 & RPS25 & RPS29 & RPS4X & RPS4Y1 \\ \cline{3-9} 
			&  & RPS6 & S100A8 & TBCA &  &  &  &  \\ \hline
		\end{tabular}
		\label{4D meta-analysis}
	\end{adjustwidth}
\end{table}

\clearpage
\begin{thebibliography}{10}
	
	\bibitem{bib1}
	Hall MA.
	\newblock {{C}orrelation-based feature selection for machine learning‏}.
	\newblock PhD Thesis, Waikato University. 1999.
	
	\bibitem{bib2}
	Hall MA and Smith LA. 
	\newblock {{P}ractical feature subset selection for machine learning}. 
	\newblock In Proceedings of the 21st Australasian Computer Science Conference. 1998:98,181–191.
	
	\bibitem{bib3}
	Smyth GK. 
	\newblock {{L}inear models and empirical bayes methods for assessing differential expression in microarray experiments}. 
	\newblock Statistical applications in genetics and molecular biology. 2004:3(1).

	\bibitem{bib4}
	Singhal S and Jena M. 
	\newblock {{A} Study on WEKA Tool for Data Preprocessing , Classification and Clustering}. 
	\newblock International Journal of Innovative technology and exploring engineering (IJItee). 2013:2(6),250-253

	\bibitem{bib5}
	Romanski P and L. Kotthoff L. 
	\newblock {{P}ackage FSelector: Selecting Attributes}.
	\newblock URL http://cran/r-project. org/web/packages/FSelector/index html. 2013.

	\bibitem{bib6}
    Ritchie ME, Phipson B, Wu D, Hu Y, Law CW, Shi W, Smyth GK.  
	\newblock {limma powers differential expression analyses for RNA-sequencing and microarray studies}.
	\newblock Nucleic Acids Research 2015:43(7),e47.

	\bibitem{bib7}
	Cortes C and Vapnik V. 
	\newblock {{S}upport-Vector Networks}. 
	\newblock Machine learning. 1995:20(3),273-297.

	\bibitem{bib8}
	Cover T and Hart P.
	\newblock {{N}earest neighbor pattern classification}.
	\newblock IEEE transactions on information theory. 1967:13(1),21-27.

	\bibitem{bib9}
	Breiman L. 
	\newblock {{B}agging predictors}. 
	\newblock Machine Learning. 1996:24(2),123–140.

	\bibitem{bib10}
	Fisher RA. 
	\newblock {{T}he Use of Multiple Measurements in Taxonomic Problems}.
	\newblock Annals of Eugenics. 1936:7(2),179–188.

	\bibitem{bib11}
	Breiman L. 
	\newblock {{R}andom Forests}. 
	\newblock Machine Learning. 2001:45(1),5–32.

	\bibitem{bib12}
	Kuhn M. 
	\newblock {{C}aret package}. 
	\newblock Journal of Statistical Software. 2008:28(5).

	\bibitem{bib13}
	Girden ER. (1992). 
	\newblock ANOVA
	\newblock Repeated measures. Sage 1992:84.

	\bibitem{bib14}
	Benjamini Y, and Braun H. 
	\newblock {{J}ohn W. Tukey's contributions to multiple comparisons}.
	\newblock Annals of Statistics. 2002:1576-1594.

	\bibitem{bib15}
	Levene H. 
	\newblock {{R}obust tests for equality of variances}. 
	\newblock Contributions to Probability and Statistics: Essays in Honor of Harold Hotelling. S1960:278–292.


\end{thebibliography}

\end{document}
